# Supplementary material for: Quantitative Aspect of Bacillus subtilis σB Regulatory Network—A Computational Simulation
Source: Biology (Basel). 2022 Nov 29;11(12):1729. doi: 10.3390/biology11121729 (PMC9775250; doi:10.3390/biology11121729)
Supplement: Supplementary file 1 [file biology-11-01729-s001.zip]

Archive with 1 entries (1 files):
- biology-1993326-supplementary.xlsx
