# Supplementary material for: Quantitative Aspect of Bacillus subtilis σB Regulatory Network—A Computational Simulation
Source: Biology (Basel). 2022 Nov 29;11(12):1729. doi: 10.3390/biology11121729 (PMC9775250; doi:10.3390/biology11121729)
Supplement: Supplementary file 1 [file biology-11-01729-s001.zip › biology-1993326-supplementary.xlsx]

## Sheet: Measured
Measured gene expression profiles
Keijser, B.J.; Ter Beek, A.; Rauwerda, H.; Schuren, F.; Montijn, R.; van der Spek, H.; Brul, S. Analysis of temporal gene expression during Bacillus subtilis spore germination and outgrowth. J Bacteriol 2007, 189, 3624-3634, doi:JB.01736-06 [pii]10.1128/JB.01736-06.
time [min]	SigB	RsbW	RsbV	RsbU	RsbP
0	61.9486	128.98	92.668	42.9028	53.4827
5	37.8967	83.8071	48.5029	50.2482	413.69
10	668.137	1031.48	774.435	950.142	773.898
15	862.272	1375.75	1001.54	1044.07	742.888
20	701.841	1758.34	1567.23	1305.15	1120.56
25	1585.81	3162.83	2498.77	1046.24	998.764
30	2365.62	4435.87	3033.99	874.309	621.237
40	3475.49	8277.62	6955.8	1571.58	821.434
50	11206.1	19797.1	17234.4	1448.15	799.525
60	3856.3	5720.8	11682	2888.29	968.092
70	3227.05	5235.09	5152.3	2334.67	1103.6
80	2245.78	4025.63	3660.94	1176.27	871.889
90	2055.11	4399.12	3877.74	1427.23	871.889
100	1884.54	3737.87	3575.68	1542.44	723.576

## Sheet: interpolated
interpolated and smoothed expression profiles used in simulation
time [min]	SigB	RsbW	RsbV	RsbU	RsbP
0	118.052	205.63	144.718	154.869	314.083
1	139.88	237.882	168.857	186.461	342.588
2	166.143	276.868	198.02	223.683	373.319
3	197.322	323.545	232.94	267.127	406.16
4	233.649	378.605	274.234	317.181	441.005
5	275.052	442.363	322.286	373.87	477.671
6	321.097	514.703	377.178	436.718	515.746
7	370.927	595.015	438.666	504.712	554.64
8	423.27	682.204	506.195	576.312	593.617
9	476.75	775.014	579.094	649.571	632.008
10	530.012	872.195	656.709	722.372	669.392
11	581.783	972.616	738.481	792.648	705.538
12	631.126	1075.53	824.083	858.578	740.392
13	679.315	1183.64	915.73	921.15	775.989
14	724.552	1293.94	1010.94	976.132	809.396
15	768.278	1407.98	1110.37	1023	840.627
16	812.661	1527.94	1214.79	1061.48	869.38
17	860.344	1656.35	1324.93	1091.47	895.051
18	914.126	1795.8	1441.32	1113.01	916.841
19	976.43	1948.3	1564.03	1126.07	933.762
20	1049.13	2115.21	1692.8	1130.9	944.773
21	1133.5	2297.5	1827.36	1128.33	949.098
22	1230	2495.53	1967.5	1119.72	946.381
23	1338.19	2709.13	2113.24	1106.93	936.79
24	1456.65	2937.51	2264.87	1091.95	920.986
25	1583.18	3179.46	2423.11	1076.73	900.085
26	1715.28	3433.81	2589.37	1063.37	875.642
27	1850.49	3699.72	2765.82	1053.93	849.48
28	1986.61	3976.87	2955.3	1050.18	823.485
29	2122.79	4266.46	3161.88	1053.5	799.322
30	2259.74	4571.39	3390.87	1064.78	778.38
31	2399.48	4895.71	3648.07	1084.33	761.754
32	2545.48	5244.69	3939.58	1111.83	750.114
33	2702.67	5624.71	4271.66	1146.33	743.672
34	2877.23	6043.01	4650.42	1186.32	742.094
35	3076.41	6507.33	5081.56	1229.81	744.573
36	3308.13	7025.46	5570.04	1274.61	750.104
37	3580.08	7604.15	6119.41	1318.47	757.612
38	3898.59	8247.82	6730.88	1359.37	766.076
39	4267.27	8956.51	7402.93	1395.89	774.702
40	4686.15	9724.81	8130.84	1427.34	782.909
41	5150.92	10541.2	8905.65	1453.72	790.252
42	5652.22	11387.2	9713.89	1475.69	796.459
43	6175.53	12237.5	10537.6	1494.57	801.429
44	6701.61	13060.9	11355	1512.23	805.312
45	7207.64	13821.2	12141.8	1530.97	808.478
46	7668.91	14480.9	12872.5	1553.34	811.356
47	8061.1	15003.3	13522.9	1581.88	814.388
48	8362.74	15357.3	14071.3	1618.85	817.997
49	8556.83	15519	14500.5	1666.04	822.562
50	8632.27	15474	14798.5	1724.62	828.402
51	8585.52	15220.1	14959.5	1794.84	835.748
52	8420.97	14768.4	14983.9	1875.95	844.738
53	8150.51	14142.4	14877.5	1966.11	855.408
54	7791.78	13375.5	14650.2	2062.5	867.684
55	7366.72	12508.3	14315.2	2161.5	881.396
56	6899.86	11585.5	13887.9	2259.07	896.313
57	6415.86	10651.4	13384.7	2351.08	912.159
58	5937.3	9746.14	12822.3	2433.72	928.632
59	5482.99	8902.7	12216.1	2503.67	945.395
60	5066.87	8144.75	11580.3	2558.34	962.091
61	4697.68	7486.18	10927.9	2596.05	978.351
62	4379.18	6931.6	10270.5	2616.01	993.802
63	4110.85	6477.71	9618.82	2618.22	1008.06
64	3888.87	6115.56	8982.25	2603.22	1020.71
65	3706.95	5832.2	8368.77	2571.99	1031.36
66	3557.58	5612.43	7785.49	2525.88	1039.62
67	3433.03	5440.87	7238.49	2466.51	1045.14
68	3326.17	5303.49	6732.58	2395.62	1047.68
69	3230.92	5188.41	6271.09	2315.05	1047.06
70	3142.43	5086.26	5855.8	2226.63	1043.24
71	3057.22	4990.34	5486.99	2132.39	1036.3
72	2973.03	4896.33	5163.62	2034.48	1026.53
73	2888.67	4801.96	4883.58	1935.3	1014.33
74	2804.31	4707.71	4644.32	1837.28	1000.27
75	2721.18	4616.12	4442.95	1742.83	984.997
76	2640.62	4529.9	4276.25	1654.35	969.192
77	2563.93	4451.65	4140.82	1574.01	953.536
78	2492.26	4383.6	4033.27	1503.63	938.633
79	2426.47	4327.36	3950.25	1444.48	924.964
80	2367.1	4283.81	3888.5	1397.28	912.847
81	2314.34	4253	3844.81	1362.11	902.438
82	2268.03	4234.14	3816.01	1338.44	893.732
83	2227.75	4225.73	3798.98	1325.26	886.582
84	2192.87	4225.69	3790.94	1321.24	880.743
85	2162.64	4231.52	3789.42	1324.84	875.891
86	2136.24	4240.45	3792.06	1334.42	871.645
87	2112.85	4249.69	3796.64	1348.34	867.6
88	2091.75	4256.54	3801.22	1365.11	863.357
89	2073.23	4261.5	3805.44	1382.69	859.258
90	2056.25	4261.88	3807.73	1400.54	854.721
91	2040.54	4256.97	3807.52	1417.85	849.644
92	2025.93	4246.64	3804.6	1434.02	844.002
93	2012.29	4231.24	3799.06	1448.67	837.838
94	1999.62	4211.52	3791.24	1461.64	831.269
95	1987.93	4188.5	3781.63	1472.98	824.454
96	1977.24	4163.22	3770.76	1482.78	817.555
97	1967.53	4136.67	3759.12	1491.19	810.714
98	1958.76	4109.68	3747.13	1498.36	804.051
99	1950.89	4082.9	3735.11	1504.46	797.653
100	1943.82	4056.8	3723.32	1509.64	791.571
